# Supplementary material for: Investigate the heterogeneity of colorectal cancer patients at the single-cell level prior to and subsequent to immunotherapy
Source: Front Immunol. 2026 May 4;17:1840165. doi: 10.3389/fimmu.2026.1840165 (PMC13180829; doi:10.3389/fimmu.2026.1840165)
Supplement: Supplementary Table 1 — The cell count in each sample of CRC single-cell sequencing data before and after filtration. [file Table1.xlsx]

## Sheet: Sheet1
The cell count in each sample of CRC single-cell sequencing data before and after filtration
	P02	P04	P08	P12	P16	P17	P18	P19	P21	P23	P25	P26	SUM_data
raw_data	32000	48072	41768	26173	34513	24899	40868	31029	30437	30562	25458	38716	404495
clean_data	25855	44840	33854	22778	26914	19546	33602	22656	26524	24298	21633	30282	332782
